# Supplementary material for: Phytoremediation of Soils Contaminated with Heavy Metals from Gold Mining Activities Using Clidemia sericea D. Don
Source: Plants (Basel). 2022 Feb 23;11(5):597. doi: 10.3390/plants11050597 (PMC8912359; doi:10.3390/plants11050597)
Supplement: Supplementary file 1 [file plants-11-00597-s001.zip]

Archive with 1 entries (1 files):
- plants-1527187-supplementary.pdf
